# Supplementary material for: Heavy Metals in Four Marine Fish and Shrimp Species from a Subtropical Coastal Area: Accumulation and Consumer Health Risk Assessment
Source: Biology (Basel). 2022 Dec 7;11(12):1780. doi: 10.3390/biology11121780 (PMC9775417; doi:10.3390/biology11121780)
Supplement: Supplementary file 1 [file biology-11-01780-s001.zip]

Archive with 1 entries (1 files):
- biology-1907310-supplementary.pdf
